# Supplementary material for: The N-P-K soil nutrient balance of Portuguese cropland in the 1950s: The transition from organic to chemical fertilization
Source: Sci Rep. 2017 Aug 14;7:8111. doi: 10.1038/s41598-017-08118-3 (PMC5556002; doi:10.1038/s41598-017-08118-3)
Supplement: Supplementary file 1 — SI [file 41598_2017_8118_MOESM1_ESM.xls]

## Sheet: MODEL DESCRIPTION
The N-P-K soil nutrient balance of Portuguese cropland in the 1950s: The transition from organic to chemical fertilization.
Miguel Carmo*, Roberto García-Ruiz, Isabel Ferreira, Tiago Domingos
*miguelccarmo@gmail.com
FLOW COMPONENT	PRIMARY DATA VARIABLES	DESCRIPTION	SECONDARY DATA SOURCES
OUTPUTS
Harvest (Ho)		The calculus followed the same approach in all crops. The biomass output quantities (grain, tuber or fruits) obtained from primary data, usually in fresh weight, are converted to dry biomass using net primary productivity (NPP) factors (Guzmán 2014). Then N-P-K output quantities were estimated by combining the specific N-P-K content of plant species. When reported, the N-P-K content refers to pas…	(Guzmán 2014)
Cereals, legumes, and potato (arable crops)	Surface, harvest	Annual production and surface data were contrasted with the land use classifications to obtain consistent data. Crops surface obtained from the statistics of production were globally augmented by a factor of 14% based on total cropland surface from land use survey and fallow land estimate. Fiber crops and other industrial crops (flax, hemp, brewing barley) occupied about 2000 ha and were excluded…	NPP factors (Guzmán 2014, IRRI 1982), N-P-K content (Ramalho 1955, Alves 1938, USDA 2015)
Vegetables	Surface, harvest	Nationwide surveys provided overall production and surface data for the vegetables group. The supply of different vegetables to Lisbon in the year 1956 was used as proxy to weight averaged NPP factors and N-P-K content.	NPP factors (Guzmán 2014), N-P-K content (USDA 2015)
Fruit trees	Surface, harvest, trees numbers	The harvest was estimated based on nationwide survey of fruit trees in 1954 (23 species, ca. 33.3 million trees excluding olive trees) and typical yields collected from agronomic literature from the 1950s. Since the total production obtained was higher than the production estimated in 1959 (INE 1959c), which was based on the same survey, we decided to use the mean value of both. Further, we estim…	(INE 1959c), NPP factors (Guzmán 2014), N-P-K content (USDA 2015, Ayaz 2007)
Olive groves	Surface, harvest	Based on surface and harvest data. The N-P-K content was obtained from two studies (in Portugal) on soil management and fertilization effects over olive nutrients removal in crop and pruning.	NPP factors (Guzmán 2014), N-P-K content (Ferreira 2013, Rodrigues 2012)
Vineyards	Surface, harvest	Based on surface and harvest data.	NPP factors (Guzmán 2014), N-P-K content (USDA 2015)
Cropped or grazed straw (So)	Surface, harvest	Straw is defined as the aerial parts of crops that are used as animal feed or bed and are not edible. We combined harvest data with NPP factors (Guzmán 2014) to estimate straw biomass. These was then converted to N-P-K throughout plant specific N-P-K content (Ramalho 1955, USDA 2015). Straw was not totally cropped or grazed from cropland and the output proportion varies according to past manageme…	(Guzmán 2014, Ramalho 1955, USDA 2015, Serrano 2006, Smil 1999b)
Cropped or grazed weeds in crops (Wo)	Surface	Primary production of agroecosystems is partially not cultivated. A fraction of it is spontaneous flora relevant in traditional agriculture, although less relevant in modern agriculture with persistent herbicide use. The aerial biomass of weeds, and its conversion to N-P-K, was estimated with productivity factors for historical agroecosystems in Mediterranean conditions (Guzmán 2014), considering…	(Guzmán 2014, Amaro 2003, Alves 1938, USDA 2015, Smil 1999).
Cropped or grazed weeds in fallows (Go)	Surface	Similar to the previous calculus (Wo), but reducing the grazing/cutting factor: 50% for P and K, and 55% for N (Gloria Guzmán personal communication). Fallow surface is absent in the land use survey of the study period and was estimated based on regional monographs, land use data and coeval estimates. Land use data in the first half of the 20th century included fallow land in the “uncultivated pr…	(Gomes 1944, Barros 1956, 1956b, 1961 and 1967, Junior 1977)
Woody crops pruning	Surface, harvest	The pruning biomass of fruit trees, vineyards and olive groves was estimated combining NPP factors (kg pruning/kg harvest) (Guzmán 2014) with harvest and converted to N-P-K output quantities throughout plant specific N-P-K content of the ligneous parts (Rodrigues 2012, Schreiner 2006, Weinbaum 1994, Mattos 2003). In the case of fruit trees we used an averaged mean of N-P-K content for different t…	(Guzmán 2014, Rodrigues 2012, Schreiner 2006, Weinbaum 1994, Mattos 2003)
Leaching and runoff (Lo)		Leaching and runoff losses were grouped here, followed by erosion in the next section. The model was developed separately for each nutrient (N, P, K), considering their specific soil geochemistry.
Nitrogen	Surface, livestock, chemical fertilizers	A great part of the nitrate (NO3-) in soil solution may be lost by surface and vertical runoff (leaching). IPCC (2006) established, as default proportional value, that 30% of the total N inputs from fertilizers (including manure) are lost throughout leaching and runoff. In this study this factor was reevaluated to 20% for low precipitation regimes and high share of organic fertilization (that del…	(IPCC 2006, Basso 2005, Dinnes 2002, Hatfield 2008, Smil 1999)
Phosphorus		Soil P has a high tendency to precipitate with Al and Fe-containing or Ca-containing secondary minerals and the equilibrium concentration in solution is usually very low, around 0.05 mg/L (Bouwman 2009, Whitehead 2000, Liu 2008). The literature do not considers P losses from leaching but from surface transport only (see Eo flow) (Sattari 2016, Bouwman 2013, Tarkalson 2004). We assumed P leaching …	(Whitehead 2000, Liu 2008, Sattari 2016, Bouwman 2009 and 2013, Tarkalson 2004)
Potassium	Surface	K losses by leaching should be small since K ions are adsorbed by soil particles leading to concentrations in the soil solution that are relatively low, even in fertilized sites (Arienzo 2009, Oborn 2005). However, the reported variability of leaching rates is high (1-44 kg.ha-1.yr-1, Oborn 2005) and we did not find K leaching studies for Portugal or similar agroclimatic conditions. Hence we dedu…	(Arienzo 2009, Oborn 2005, Tripler 2006, Askegaard 2000, Adomaitis 2013)
Erosion (Eo)		Cerdan (2010) reviewed an extensive European database of short to medium-term erosion rates, measured on erosion plots, and estimated erosion rates for different land uses and regions. Statistical analysis confirmed the dominant influence of land use and cover on soil erosion and revealed significant regional differences. Globally, erosion rates were much lower in the Mediterranean as compared to…	(Cerdan 2010)
Nitrogen		Mineral N is highly soluble in water and leaching and runoff estimates (Lo) considered already vertical and horizontal N runoff. Therefore, we considered the surface runoff of insoluble N to be very small (although the transport of organic insoluble N may occur) and assumed this output as null.
Phosphorus	Surface	Sattari (2012) estimated at global scale that at least 10% of the total P input from fertilizers (including manure) is lost from croplands by erosion and surface runoff. We assumed this factor (which is input dependent) and obtained the mean erosion rate of 0.7 kg .ha-1.yr-1 in nationwide cropland. This rate is similar to the mean measurements made in Enxoé river catchment in the south of Portuga…	(Sattari 2012, Ramos 2015)
Potassium	Surface	We had doubts in this calculus due mostly to the critical evaluation of soil K dynamics made by Oborn (2005). Our great input of K from soil weathering (Wi), on which we keep no absolute certainty, requires significant counterbalancing from K outputs otherwise the soil net balance will be largely positive, which would contradict agronomic evidence and the potassium fertilization needs of the Port…	(Oborn 2005, Carneiro 1954, Silva 1912, Cerdan 2010)
Nitrogen emissions (Vo)		Important losses of gaseous N compounds occur via volatilization of NH3 and the emission of nitric oxide (NO), nitrous oxide (N2O), and dinitrogen (N2) from nitrification and denitrification processes. Livestock excreta and fertilized soils are major sources of this emissions and there are many opportunities and places for N to escape from farming systems. The uncertainty in the estimated losses …	(Hatfield 2008, Galloway 2004)
Ammonium volatilization	Surface, rainfall, NH3 rain concentration	Ammonia (NH3) is a gas that forms continuously from soil ammonium (NH4+) due to the biodegradation of soil organic N, manure, and chemical fertilizers yielding NH4+ (e.g. urea). The loss of NH3 depends on the total amount of hydrolysable ammoniacal N in soil, environmental conditions, and manure management. NH3 emission from feces and urine occurs rapidly after excretion. We have constructed a ca…	(Hatfield 2008, Galloway 2004, Keterrings 2003, (EEA 2013, Holtan-Hartwig 1994)
NO, N2O and N2 emission by nitrification and denitrification	Surface	The emissions of NO, N2O and N2 gases are produced through a sequence of nitrification and denitrification biochemical reactions. On a geological time scale these are key processes to maintain steady-state levels of atmospheric N2 by restoring the biologically fixed N (Galloway 2004). The overall uncertainties on soil N emissions combined with important regional and agroecosystems variations make…	(Galloway 2004, Hatfield 2008, Bouwman 1996, Vinther 2005)
INPUTS
Seeds (Si)	Surface, sowing quantities	The N-P-K content of seeds is a nutrient input on cultivated fields. We performed the same calculus used on the crops output (Ho), based on historical sowing data, NPP factors and N-P-K content (Guzmán 2014, Ramalho 1955, Alves 1938, USDA 2015). For vegetables, the sowing data on potato and legumes was used as proxy. In the case of permanent crops there is no annual input of seeds. See HARVEST sh…	(Guzmán 2014, Ramalho 1955, Alves 1938, USDA 2015)
Manure (Mi) and field excretions (Ei)	Surface, livestock numbers, excretions rates, N-P-K content of excretions	We estimated the N-P-K inputs from livestock excretions combining livestock numbers with annual excretions of each species (kg.head-1.year-1) and then converting this biomass to N-P-K. The excretions were distributed in three parts following the different species management deduced from past literature (SI): manure (Mi), field excretions while grazing either in cropland (Ei) or in uncultivated la…	(Ramalho 1955, Prego 1898, Castilho 1924 and 1929, Gros 1961)
Chemical fertilizers (Fi)	Surface, chemical N-P-K quantities, chemical distribution by crops	National annual consumption of chemical N-P-K was obtained from CRPQF (1958), by subtracting those small quantities that were exported to the Atlantic Portuguese islands (ca. 4% from total) and by adding organic fertilizers from industrial preparation (ca. 2%). The distribution pattern by crops was also available for the study period (Graça 1954, Almeida 1960). See CHEM. FERT. sheet.	(CRPQF 1958, Graça 1954, Almeida 1960)
Rainfall (Ri)	Surface, rainfall	N in rainwater solution might represent a large input even in Mediterranean agroecosystems. We calculated rainfall inputs (Ri) by combining historical rainfall data and cropland area with N-P-K concentrations in rainwater (P and K show small values). The mean annual precipitation (920 mm) of 1951-56 is similar to the mean value of the 1930-2000 period (Miranda 2006). For N (nitrate-NO3- and ammon…	(Miranda 2006, EMEP 2016, Oborn 2005, Sattari 2016)
Irrigation (Ii)	Surface, irrigation volumes, N-P-K concentration in surface waters	Combining historical information of irrigation volumes and surface with N-P-K concentration in past surface waters the N-P-K inputs were found. The mean irrigation rate (m3.ha-1.yr-1) for the whole country was estimated from different sources using a weighted mean by surface that distinguished rice culture with high volumes from other irrigated crops. The N-N03, N-NH3, P-PO4 and K concentrations …
Soil weathering (Wi)		The N-P-K inputs from continuous weathering will depend on the mineral composition of bedrock combined with environmental conditions. Soil weathering is not always considered in nutrient balances, mainly because empirical data or models are lacking, or because it is considered as a transfer from one pool (parent material) to another pool (exchangeable or soluble) within topsoil. No studies that r…
Nitrogen		N weathering is “conspicuously absent” from most reviews as a negligible factor yet it may vary from trace levels in granites to ecologically significant values in some sedimentary and metasedimentary rocks (4-37 kg.ha-1.yr-1) (Holloway 2002). We considered this input null (although a small relative importance is expected) as it is difficult to deduce a reliable rate for Portugal.	(Holloway 2002)
Phosphorus	Surface	We used the global mean rate of 1 kg.ha-1.yr-1 estimated by Sattari (2012) from a literature review, which corresponds to five times the wet deposition rate considered by Sattari (2016).	(Sattari 2012 and 2016)
Potassium	Surface, soil clay content	K weathering was estimated from the linear function between soil clay content and measured weathering rates (R2 = 0.98, dismissing the two higher measured weathering rates of Öborn’s data (2005) from field experimental sites with grass in Norway, Scotland and Sweden) and the mean clay content of Portuguese topsoil (INFOSOLO data base with ca. 10.000 historical soil horizons from Portugal, Ramos 2…	(Oborn 2005, Rengel 2008, Ramos 2016)
Biological nitrogen fixation (Li, LWi Oi)		The biological nitrogen (N2) fixation inputs includes a group of important processes in past and current agriculture. We have considered the symbiotic N fixation by cultivated legumes (beans, chickpea, etc.) (Li), the symbiotic N fixation by wild legumes (within spontaneous plant communities) occurring in crops and fallow land (LWi), and the non-symbiotic N fixation by soil free-living microorgan…	(García-Ruiz 2012, Martins-Loução 1985, Tello 2012, Smil 2001)
Symbiotic N fixation by cultivated legumes (Li)	Surface, Harvest	The estimation of symbiotic N fixation by legumes of atmospheric N is difficult, because an unknown and variable part of the N content in legumes (above and belowground) comes from the soil pool, and dependents on plant species, environmental conditions and the soil N content, among other variables (García-Ruiz 2012, Tello 2012). The following procedure was used based on García-Ruiz (2012): The t…	(García-Ruiz 2012, Tello 2012, Aguiar 2011 and 2015, Wichern 2008, Gathumbi 2002)
Symbiotic N fixation by wild legumes (LWi)	Surface	The estimate of symbiotic N fixation by wild legumes (occurring in spontaneous plant communities growing in cropland) requires the definition of global characteristics that depict properly the variability on yields, species composition, environmental conditions, inter-annual climate, among others attributes that are unique to a particular site. In face of this, we decided to use data of Spanish n…	(Gutiérrez 1973, MAGRAMA 2013)
Non symbiotic N fixation by free-living organisms (Oi)	Surface	The estimates of non-symbiotic N fixation show a substantial variability (from 0 to 30 kg.ha-1yr-1) with the higher values corresponding often to semi-arid regions (Boring 1988). The number of estimates in agroecosystems studies assessing environmental variables and management practices is however scarce and incomplete. The review of Boring (1988) for a wide range of ecosystems showed a grand ave…	(García-Ruiz 2012, Boring 1988, Unkovich and Baldock 2008)
Litterfall (LFi)	Harvest	The inputs from fruit trees, olive groves and vines litterfall were estimated combining harvest data with NPP factors that relate the aerial growth of trees with the litterfall production. We assumed that in general, 25% of the annual aerial production of tree is recirculated as litterfall, which is a conservative deduction from data on holm oak (35%), orange (34%) and kiwi trees (24%) (Guzman 20…	(Lehmann 2003, Ferreira 2013, Rodrigues 2012, Schreiner 2006, Merwin 1994, Faust 1989, Mattos 2003)
Other biomass entries (Bi)		Descriptions of other nutrient sources, in addition to manures and the emerging chemical fertilizers, are mentioned in various Portuguese documents of the first half of the 20th century. Some of this sources had a traditional use, while others were residues from the new industries little used. The following were found assigned for fertilization purposes: dry cattle blood, cattle bones and other w…	(Prego 1898, 1929, Rezende 1944, SROA 1950-58, Gros 1961, Ribeiro 1963, Pereira 1996, Moreira 2001)
Woody biomass		As referred above (Mi and Ei) historical data does not differentiate the content of straw and other plant biomass in the manure. This biomass was used as bedding for livestock and included in manure preparation and it is already included in manure inputs (Mi). Still, other woody material were collected within cropland (from fallows) or outside to burn, and then bury or spread over agricultural so…	(Pereira 1996, Olarieta 2011, Tello 2012, Moreia 2001, Ribeiro 1963, Prego 1902, Ribeiro 1958)
Marine biomass		Sea and lagoon algae and crabs were gathered from coastline and applied in cropland, resulting in an important economy of fertilizers in the north third of the Portuguese coast. This biomass was used to transform sand areas into high productive cropland or was transported to the nearby fields. These practices were however declining in the 1950s (Ribeiro 1963, 2014, Rezende 1944, Perreira 1996, Sa…	(Ribeiro 1963, 2014, Rezende 1944, Perreira 1996, Santos 2012)
Urban waste	Population	In the 1950s, urban waste was being collected in the main Portuguese cities and sold as fertilizer. There is also evidences that the household waste in villages and rural areas was used to fertilize close fields by mixing it with manure. In addition, in some cities (such as Braga, Évora and Bragança), garbage and sewage were collected together to produce a compost fertilizer, in what appears to b…	(SROA 1950-58, CRPQF 1958, SAM 1913, Tello 2002, Gros 1961, Santos 2012)

## Sheet: LAND USE
The N-P-K soil nutrient balance of Portuguese cropland in the 1950s: The transition from organic to chemical fertilization.
Miguel Carmo*, Roberto García-Ruiz, Isabel Ferreira, Tiago Domingos
*miguelccarmo@gmail.com
1951-56	(ha)
NATIONWIDE AGRICULTURAL LAND USE
Wheat	856959
Rye	297312
Oat	337803
Barley	176790
Maize	541207
Rice	40110.5
Potato	100561
Broad bean	58930.2
Beans	397493
Chick-pea	52847
Fallow	1.48811e+06
Tillaged-fallow	651049
Vegetables	49446
Orchards	157000
Olive groves	616000
Vineyards	356000
Cropland surface		5628018
Mainland Portugal surface (1951-56)		8850021
ARABLE CROPS LAND USE
Wheat	856959
Rye	297312
Oat	337803
Barley	176790
Maize	541207
Rice	40110.5
Potato	100561
Broad bean	58930.2
Beans	397493
Chick-pea	52847
Fallow	1.69482e+06
Tillaged-fallow	741485
Arable crops surface		5296322
NATIONWIDE IRRIGATION SURFACE
Arable crops	481911
Of which rice		47329
Of which legumes		28676.7
Vegetables	34477
Permanent pastures	16796
Fruit trees, vines and olive groves	86988
Total irrigation surface		620172
1956
WHEAT AREA DISTRIBUTION BY REGION
Minho	0.00183583
Trás-os-montes e Alto Douro	0.0571536
Douro Litoral	0.00412202
Beira Alta	0.0124869
Beira Baixa	0.0428003
Beira Litoral	0.00970584
Ribatejo	0.101339
Estremadura	0.0855256
Alto Alentejo	0.261988
Baixo Alentejo	0.353315
Algarve	0.0697283
South regions (~half of the country)		0.78637
Note:
Land use data was collected from three different land use classifications in the 1951-56 period (INE 1968: Tables 1-4, INE 1957). Since crop classes overlap significantly (e.g., tree crops with arable crops) we have established different accounts for nationwide and arable crops land uses, namely regarding fallow land areas, in order to avoid double counting. Essentially, fallow land surface was r…

## Sheet: HARVEST
The N-P-K soil nutrient balance of Portuguese cropland in the 1950s: The transition from organic to chemical fertilization.
Miguel Carmo*, Roberto García-Ruiz, Isabel Ferreira, Tiago Domingos
*miguelccarmo@gmail.com
	1951	1952	1953	1954	1955	1956
CEREALS
Wheat
Area (ha)	673000	708000	756000	779000	806000	786000
Seeding (kg)	67400000	70900000	75700000	78000000	80800000	78700000
Production (kg)	579600000	578900000	689900000	781300000	507600000	557800000
Yield (kg.ha-1)	861.218	817.655	912.566	1002.95	629.777	709.669
Maize
Area (ha)	457000	488000	475000	469000	471000	487000
Seeding (kg)	27000000	28800000	28000000	27800000	27900000	29000000
Production (kg)	461000000	487500000	374500000	440100000	437000000	480900000
Yield (kg.ha-1)	1008.75	998.975	788.421	938.38	927.813	987.474
Rye
Area (ha)	268000	267000	266000	255000	254000	254000
Seeding (kg)	29700000	29700000	29600000	28300000	28400000	28500000
Production (kg)	193700000	175400000	182500000	195100000	155000000	171000000
Yield (kg.ha-1)	722.761	656.929	686.09	765.098	610.236	673.228
Rice
Area (ha)	31000	34000	33000	36000	38000	39000
Seeding (kg)	5900000	6100000	6000000	6500000	6500000	6900000
Production (kg)	141300000	140700000	140500000	153500000	183200000	160400000
Yield (kg.ha-1)	4558.06	4138.24	4257.58	4263.89	4821.05	4112.82
Oat
Area (ha)	290000	293000	298000	293000	301000	302000
Seeding (kg)	18300000	18400000	18700000	18400000	18900000	19000000
Production (kg)	148100000	134100000	131900000	124800000	82400000	96600000
Yield (kg.ha-1)	510.69	457.679	442.617	425.939	273.754	319.868
Barley
Area (ha)	153000	157000	158000	157000	151000	154000
Seeding (kg)	12000000	12200000	12300000	12300000	11800000	12100000
Production (kg)	117200000	101700000	104600000	104100000	71900000	78100000
Yield (kg.ha-1)	766.013	647.771	662.025	663.057	476.159	507.143
POTATO
Area (ha)	93000	90000	89000	79000	89000	89000
Seeding (kg)	134600000	130900000	129700000	130300000	130500000	131100000
Production (kg)	1390400000	1072700000	1120200000	1073300000	1105200000	1102200000
Yield (kg.ha-1)	14950.5	11918.9	12586.5	13586.1	12418	12384.3
LEGUMES
Broad bean
Area (ha)	52000	50000	50000	50000	50000	58000
Seeding (kg)	7000000	6800000	6800000	6800000	6700000	7900000
Production (kg)	45100000	50600000	45700000	44900000	39600000	37400000
Yield (kg.ha-1)	867.308	1012	914	898	792	644.828
Bean
Area (ha)	343000	359000	351000	351000	353000	334000
Seeding (kg)	7400000	7700000	7500000	7500000	7500000	7200000
Production (kg)	60800000	62100000	40100000	40600000	54500000	46700000
Yield (kg.ha-1)	177.259	172.981	114.245	115.67	154.391	139.82
Chickpea
Area (ha)	46000	45000	46000	47000	47000	47000
Seeding (kg)	2900000	2800000	2900000	3000000	3000000	2900000
Production (kg)	21000000	16600000	12100000	13900000	15100000	16700000
Yield (kg.ha-1)	456.522	368.889	263.043	295.745	321.277	355.319
VINEYARDS
Wine production (l)	949052300	580225200	1173617700	1218417300	1133616200	1096450200
Grape production (kg)	1316034000	809233000	1631681000	1688412000	1578247000	1508124000
OLIVE GROVES
Oil production (l)	115833200	57089600	132972000	52926800	74951700	101685800
Olive production (kg)	772382000	351012000	852568000	335323000	484700000	596335000
Olive trees (number)				49495982
VEGETABLES
Vegetables production (kg)	798134000	819897000	849280000	844499000	849262000	870200000
Watermelon production (kg)	1868000	4639000	1934000	3611000	3773000	4728000
Melon production (kg)	19573000	29197000	21173000	27647000	30822000	28460000
Strawberry production (kg)	342000	334000	386000	320000	378000	276000
Total production (kg)	774817000	803467000	827073000	831177000	844635000	866264000
Harvest/Seed N-P-K content (grain, leaves)
(%)	N	P	K
Wheat	2.08	0.35834	0.4565
Rye	1.76	0.35834	0.4482
Oat	1.92	0.24035	0.3486
Barley	1.52	0.31464	0.3984
Maize	1.6	0.24035	0.2739
Rice	1.08	0.26657	0.2241
Potato	0.32	0.07866	0.4648
Broad bean	4.06	0.50692	0.996
Beans	4.15	0.41078	1.162
Chick-pea	3.59	0.48507	0.581
Vegetables	2.69947	0.389853	2.54516
Olive groves	0.4	0.0998333	0.500667
Vineyards	0.57	0.0585	0.985
Note:
Harvest data was collected from different sources (INE 1957-59, 1959b, 1969). ‘Seeding’ show to the amount of sown seeds. Wine production includes all types of wine converted to “common wine” production by the statistical services. Grape production was obtained as primary data from previous conversion of wine (l) to grape (kg) by a factor of 4/3 and adding residual production of table grape and r…

## Sheet: WEEDS
The N-P-K soil nutrient balance of Portuguese cropland in the 1950s: The transition from organic to chemical fertilization.
Miguel Carmo*, Roberto García-Ruiz, Isabel Ferreira, Tiago Domingos
*miguelccarmo@gmail.com
Aerial dry biomass productivity
CEREALS	(kg.ha-1)
Wheat	873
Rye	873
Oat	873
Barley	669
Maize	864
Rice	470
Potato	1476
Broad bean	873
Beans	873
Chick-pea	873
Fallow	3000
Vegetables	1476
Orchards	2000
Olive groves	2000
Vineyards	983
Aerial N-P-K content	(%)
(USDA 2015) "Prairie"		N	P	K
Humid		1.58	0.11	0.77
Temperate		1.06	0.13	1.08
Semi-arid early cut		1.3	0.21	1.08
Semi-arid mature		0.76	0.09	0.79
(Alves 1938: 87)
Natural pasture (hay)		1.31	0	0
Mean		1.202	0.108	0.744
Note:
Weeds productivity for the different land uses was collected from Guzmán (2014). For wheat, rye, oat, broad bean, beans, chick-pea we used the average obtained from different arable crops. For maize and rice we used the average obtained from different maize and rice crops, respectively. For potato and vegetables we used the average obtained from different vegetable crops. For fallow land we confr…

## Sheet: FRUIT TREES
The N-P-K soil nutrient balance of Portuguese cropland in the 1950s: The transition from organic to chemical fertilization.
Miguel Carmo*, Roberto García-Ruiz, Isabel Ferreira, Tiago Domingos
*miguelccarmo@gmail.com
1954	Number of trees					Mean yield		Fruit N-P-K content (%)
	Young tree	In full production	Old trees	Proportion		(kg.tree-1)		N	P	K
Carob tree	336651	955067	163314	0.0436882		42.5		0.72	0.071	0.97
Plum tree	442062	1374565	89211	0.0572239		62.5		0.85	0.07	1.16
Almond tree	2371026	3909460	370973	0.199714		4.83333		3.34	0.54	0.77
Hazelnut tree	57688	108165	6475	0.00517425		5.16667		2.21	0.33	0.47
Chestnut tree	344189	1169635	197676	0.0513888		4		0.75	0.18	1.01
Sweet cherry tree	282898	788968	80102	0.0345885		30		1.07	0.1	1.16
Citron tree	7761	18283	1791	0.000835763		18		1.18	0.12	1.11
Apricot tree	73183	166415	8030	0.00743518		28.5		1.64	0.14	2.17
Persimmon tree	24213	61051	3719	0.00267177		44		0.47	0.09	0.82
Fig tree	1442409	4281996	504350	0.187022		45		0.57	0.07	1.11
Sour cherry tree	52238	182105	11833	0.00739158		22.5		1.15	0.11	1.25
Sweet orange tree	1058928	1515629	78120	0.0796482		60		1.18	0.12	1.11
Bitter orange tree	29710	45083	2577	0.00232308		60		1.18	0.12	1.11
lemon tree	80147	200410	17729	0.00895622		52.5		1.51	0.12	1.15
Apple tree	890518	2368169	131289	0.101786		42.5		0.34	0.05	0.75
Quince tree	198438	539716	23944	0.0228825		32.5		0.4	0.1	1.22
Loquat tree	86931	255013	16346	0.0107579		42.5		0.52	0.2	2
Walnut tree	93557	180541	9478	0.00851454		5.5		2.37	0.33	0.52
Pear tree	703379	1687034	124953	0.0755254		39.5		0.39	0.07	0.77
Peach tree	590036	1767556	98447	0.0737441		24.25		0.95	0.1	1.6
Pomegranate tree	56210	152797	8535	0.00653183		37.5		0.8	0.04	1.36
Mandarin tree	131502	237085	11279	0.0114057		70		0.82	0.08	1.27
Grapefruit tree	8052	15575	477	0.000723737		18		0.75	0.11	1.4
Other trees	0	2213	0	6.64467e-05
Number of trees
33304905
Note:
The numbers of fruit trees were obtained from an enquiry that counted “all fruit trees” in the year 1954: 23 species, more than 33 million trees (INE 1957b, 1958). The yields by tree species were estimated averaging data from different sources (SOROA 1953, Barros and Graça 1936, 1960). The N-P-K content was obtained from USDA (2015).

## Sheet: LIVESTOCK
The N-P-K soil nutrient balance of Portuguese cropland in the 1950s: The transition from organic to chemical fertilization.
Miguel Carmo*, Roberto García-Ruiz, Isabel Ferreira, Tiago Domingos
*miguelccarmo@gmail.com
Number of animals	1940	1955
Horses	80675	68175
Mules and hinnies	121259	126286
Donkeys	239798	232497
Cattle	831674	903862
Sheep	3889875	3592912
Goats	1196232	707107
Pigs	1176888	1418615
Poultry	5274616	7386057
Ducks and geese	129085	191113
Turkeys	130382	212071
Pigeons	626982	975764
Rabbits	1031180	2090566
Annual excretion by species
(kg.head-1.yr-1)	(Alves 1938)	(Ramalho 1955)	(Castilho 1929)	(Lapa 1875)	(Santos 2012)	(Gros 1961)	(USDA 2008)	(Mogo 1932 apud Aguiar 2011)		Means
Horse	10200	5300	8750	9000	10000	10000				8875
Mule and hinnie		5300								5300
Donkey		2720								2720
Cattle for fattening or milk	18350	7450	14000	18200	14000	12000				14000
Work cattle	9400	7450	8750	11000	10000	10000				9433.33
Sheep	550	650	700	500	600	600		748.25		621.179
Goat		650								600	We forced the reduction from 650 kg.head-1.yr-1 (one datum only) to differentiate goats from sheep.
Pig	1100	1875	1750	1400	1500	1500				1520.83
Poultry							20			20
N-P-K content on manure/excretions
(%)	(Castilho 1929)					(Castilho 1929)					(Prego 1898)					(Gros 1961)					(USDA 2008)			Means
	N	H3PO4	P	K2CO3	K	N	H3PO4	P	K2CO3	K	N	H3PO4	P	K2CO3	K	N	H3PO4	P	K2CO3	K	N	P	K	N	P	K
Cattle						0.0089	0.0071	0.0022436	0.0073	0.0041318	0.0034	0.0016	0.0005056	0.004	0.002264	0.0034	0.0013	0.0004108	0.0035	0.001981				0.00523333	0.000972133	0.00279227
Milk cattle	0.0071	0.0016	0.0005056	0.008	0.004528																			-	-	-
Horse, mule and donkey	0.0029	0.0035	0.001106	0.0018	0.0010188	0.0043	0.0028	0.0008848	0.0026	0.0014716	0.0058	0.0028	0.0008848	0.0053	0.0029998	0.0067	0.0023	0.0007268	0.0072	0.0040752				0.004925	0.0009006	0.00239135
Sheep	0.0095	0.0051	0.0016116	0.0016	0.0009056	0.0053	0.0026	0.0008216	0.0054	0.0030564	0.0083	0.0023	0.0007268	0.0067	0.0037922	0.0082	0.0021	0.0006636	0.0084	0.0047544				0.007825	0.0009559	0.00312715
Pig											0.0045	0.0019	0.0006004	0.006	0.003396	0.0045	0.002	0.000632	0.006	0.003396				0.0045	0.0006162	0.003396
Poultry																					0.01	0.0023	0.0042	0.01	0.0023	0.0042
Work cattle proportion	1952-1954
By region	Total	Work-related
Algarve	27606	17200.5
Alto Alentejo	46321	23949
Baixo Alentejo	39241	20875.5
Ribatejo	33890	16865
Beira Alta	80630	50826
Beira Baixa	23687	19116.5
Beira Litoral	139412	89964
Douro Litoral	139192	68844.5
Estremadura	60122	18504.5
Minho	196155	118031
Trás-os-Montes e Alto Douro	91842	64576.5
Nationwide proportion			0.579381
Fate of animal excrement
(%)	Manure	Excretions in cropland	Excretions in uncultivated land
Poultry	0.8	0.1	0.1
Sheep/Goats	0.2	0.4	0.4
Cattle	0.5	0.3	0.2
Horses, mules and donkeys	0.5	0.35	0.15
Pigs	0.5	0.25	0.25
Note:
Livestock numbers were obtained from the national surveys (DGRS 1941, INE 1957, 1959b). Annual excretion by species was obtained from historical sources from the late 19th century to the mid-20th (Lapa 1875, Castilho 1929, Alves 1938, Ramalho 1955, Gros 1961, Santos 2012, Aguiar 2011, USDA 2008), as well the N-P-K content (Prego 1898, Castilho 1929, Gros 1961, Garcia-Ruiz 2017). We established th…

## Sheet: CHEM. FERT.
The N-P-K soil nutrient balance of Portuguese cropland in the 1950s: The transition from organic to chemical fertilization.
Miguel Carmo*, Roberto García-Ruiz, Isabel Ferreira, Tiago Domingos
*miguelccarmo@gmail.com
National consumption of N-P-K on chemical fertilizers
(Mg)	N	P2O5	K2O	P	K
Agricultural year
1946-47	11405	52994	6139	23317.4	5095.37
1947-48	13704	42078	4449	18514.3	3692.67
1948-49	17191	42393	2837	18652.9	2354.71
1949-50	20779	45518	3807	20027.9	3159.81
1950-51	27687	56910	5047	24869.7	4189.01
1951-52	30211	58183	4708	25426	3907.64
1952-53	34846	62858	5095	27468.9	4228.85
1953-54	41501	73152	6428	31967.4	5335.24
1954-55	46908	64514	6947	28192.6	5766.01
1955-56	50997	73198	8037	31987.5	6670.71
1956-57	56148	71853	8276	31399.8	6869.08
1957-58	60284	74344	8499	32488.3	7054.17
Chemical fertilizers distribution by crop
(%)	N	P	K
1955-1956
Wheat	0.328	0.476	0.12
Rye, barley and oat	0.05	0.102	0.022
Maize	0.229	0.135	0.189
Rice	0.06	0.027	0.029
Potato	0.223	0.138	0.487
Fodder crops	0.01	0.015	0.017
Legumes	0.007	0.021	0.026
Vineyard	0.04	0.03	0.025
Olive grove	0.011	0.022	0.024
Other	0.043	0.034	0.054
Note:
The consumption of chemical fertilizers in Portugal mainland is available on a yearly basis during the study period (CRPQF 1958). Small rectifications were necessary to subtract the fertilizers exported to the Atlantic Portuguese islands (ca. 4% of the total) and to add organic fertilizers from industrial production (ca. 2%). The distribution of chemical fertilizers by crops was obtained for the …

## Sheet: OTHER BIOMASS FERT.
The N-P-K soil nutrient balance of Portuguese cropland in the 1950s: The transition from organic to chemical fertilization.
Miguel Carmo*, Roberto García-Ruiz, Isabel Ferreira, Tiago Domingos
*miguelccarmo@gmail.com
MARINE BIOMASS
Annual quantities used as fertilizer
(Mg)
Sargassum ("sargaço")	4500	This amount used to be collected annually and applied in the sandy soils of the north coast of Póvoa de Varzim or sent to the interior regions by boat (to Vila Nova de Cerveira) or train loaded in Caminha or Viana do Castelo. This practice was very common in the coastal strip between the mouth of Douro and the northern border, where these algae flourish (Pereira 1996).
Seaweed ("moliço")	505500	This amount was collected annually in the Aveiro sea lagoon for fertilization purposes in the late 19th century. This resource allowed the transformation of sandy areas into productive farmland in the region of Aveiro (Prego 1902, Pereira 1996) but this practice was declining from the 1940s onward (Rezende 1944).
Crabs ("mexoalho")	1200	This amount was recorded by the port of Aveiro in the late 19th century to which other fishery wastes should be added (Prego 1902). Along the Portuguese coast, "mexoalho" was collected and used as fertilizer (Ribeiro 1963).
	9541	This amount of crabs was recorded by the ports of Póvoa do Varzim and Vila do Conde in 1942. This gathering practice, more significant in the northern coast, faded during the 1950s (Pereira 1996).
Fresh weight sum	520741
Dry weight sum - 37%	192674	One ton of seaweed (“moliço”) loses 630 kg of water (Prego 1902).
N-P-K content
(%)	N	H3PO4	P2O5	P	K2CO3	K2O	K
Dry sargassum	1.4	0.4		0.1264	1.6		0.9056	(Prego 1898 and 1929)
Dry seaweed	0.945	0.89		0.28124	2.54		1.43764	(Prego 1898 and 1929)
Dry crabs	3.56	5.27		1.66532	3.45		1.9527	(Prego 1898 and 1929)
Dry sea algae	1.2		0.35	0.15295		5.39	4.4737	Averaged values from 17 samplings of sargassum and seaweeds (Santos 2012)
URBAN WASTES
(SROA 1950-58)			(Mg)	(kg.person-1)
Small cities and villages	Year	Inhabitants	Waste	Waste
Montijo	1952	25887	1000	38.6294
Moita	1951	19465	400	20.5497
Barreiro	1951	29719	739	24.8662
Montemor-o-Novo	1951	10000	230	23
Loures	1954	50440	2000	39.6511
Guimarães	1951	11981	80	6.67724
Cuba	1951	4701	50	10.636
Large and medium cities
Lisboa		783226	100000	127.677	(SAM 1913)
Porto	1953	281406	50500	179.456
Évora	1952	31243	2370	75.857
Castelo Branco	1957	14865	2509	168.786
Braga	1951	29621	1927	65.0552
Aveiro	1953	26652	1990	74.6661
Santarém	1953	17113	811	47.3909
N-P-K content
(%)	N	H3PO4	P2O5	P	K2O	K2CO3	K
(Gros 1961)	0.55	0.45		0.1422			0.35
(Santos 2012)	0.96		0.23	0.10051	0.22		0.1826

## Sheet: RAIN
The N-P-K soil nutrient balance of Portuguese cropland in the 1950s: The transition from organic to chemical fertilization.
Miguel Carmo*, Roberto García-Ruiz, Isabel Ferreira, Tiago Domingos
*miguelccarmo@gmail.com
Rainfall	(mm)
1951	1122.8
1952	919.1
1953	662.9
1954	668
1955	1148.2
1956	1002
1957	691.4
1958	999.8
1959	1237.4
1960	1471.6
Mean 1951-1956		920.5
Mean 1951-1960		992.32
N and K content on raiwater
(mg/l)	N-NO3	N-NH3	K
Grand mean from 6 weather stations (1979-2010)	0.181667	0.255	0.176
Note:
The annual rainfall in the study period was provided by the national weather organization (Lisboa: Instituto Português do Mar e da Atmosfera - IPMA). The N-NO3, N-NH3 and K concentrations on rainwater were estimated from mean annual values collected from Iberian weather stations (four in Portugal and two in Spain close to the Portuguese border) for the period 1979-2010 (EMEP 2016).

## Sheet: IRRIGATION
The N-P-K soil nutrient balance of Portuguese cropland in the 1950s: The transition from organic to chemical fertilization.
Miguel Carmo*, Roberto García-Ruiz, Isabel Ferreira, Tiago Domingos
*miguelccarmo@gmail.com
Water supply
(l/m2)	646.667	Planned irrigation on 15 ha with vegetables, corn, red clover and fodder corn (Mayer 1945).
	660.775	Planned irrigation on 200 ha with wheat, fodder (corn, barley and lucerne), broad bean, pea, potato, tomato, onion, pepper, and vegetables (Mayer 1945).
1955	504.7	Data from irrigated crops other than rice in Sado valley from 1955 to 1958 (ARBVS 1959).
1956	406.1
1957	301.9
1958	296.6
1955	2034.4	Data from rice fields in Sado valley from 1955 to 1958 (ARBVS 1959).
1956	2100.4
1957	1171
1958	1367
1959	1693.4	Data from rice fields in Paúl de Magos in 1959 (Pereira 1989).
1959	1323.7
Weighted average	640
N-P-K concentrations on surface water
(mg/l)
N-NO3	N-NH3	P-PO43-	K
1.63	0.05	0.024	1.7	Recent measurements on surface water from five watersheds in Spain (including Tagus and Guadiana) in places "near natural conditions" (Moreno 2006).
			2.7307	Average of 38 samplings collected in 1976-1982 in 9 reservoirs in the south of Portugal (LNEC 1985) .
1.95	0.2			Upper Ave river in 1977-1984 with few polluting discharges (LNEC 1985)
			2.29	Spring water (São João de Deus) from Caldas de Monchique in 1961 (Redinha 1961).
0.22			2.9	Spring water (Monte Real) from Lis watershed, Leiria (Carvalho 1963).
0.01	0.183333			Average of 3 sources of water supply to Lisbon (Alviela, Águas Livres e Tagus) in 1961 after treatment with chlorine (Soares 1961).
1.15	0.225			Surface water from the reservoir of Castelo de Bode between 1951 and 1954 (Frade 1954)
1.9	0.01	0.0525		Surface water from the reservoir of Castelo de Bode in 1957 (Frade 1958).
1.84	0.293333			Surface water from the reservoir of Castelo de Bode in 1960 (Frade 1960).
Note:
The mean irrigation supply (l.m-2) was estimated from a weighted average over rice and non-rice crops irrigation (Mayer 1945, ARBVS 1959, Pereira 1989). N-P-K concentrations were obtained by averaging past surface water concentrations (LNEC 1985, Soares 1961, Redinha 1961, Carvalho 1963, Frade 1954, 1958 and 1960, Moreno 2006).

[truncated: 1 more sheets: REFERENCES]
